# Supplementary material for: Beneficial Effect of Proline Supplementation on Goat Spermatozoa Quality during Cryopreservation
Source: Animals (Basel). 2022 Sep 30;12(19):2626. doi: 10.3390/ani12192626 (PMC9558967; doi:10.3390/ani12192626)
Supplement: Supplementary file 1 [file animals-12-02626-s001.zip]

Archive with 1 entries (1 files):
- animals-1929278-supplementary.pdf
